# Supplementary material for: The relationship between deprivation and frailty trajectories over 1 year and at the end of life: a case–control study
Source: J Public Health (Oxf). 2021 Sep 20;44(4):844–50. doi: 10.1093/pubmed/fdab320 (PMC9715292; doi:10.1093/pubmed/fdab320)
Supplement: 2021-05-07_-_SUPPLEMENTAL_A_fdab320 [file 2021-05-07_-_supplemental_a_fdab320.xlsx]

## Sheet: Sheet1
Supplemental information A: model specification, goodness of fit indices and parameter descriptions
	Model description						Goodness-of-fit			Regression Coefficients (IMD Linear)									Model parameters (IMD Linear)
	Female		Age		IMD		IMD Linear	IMD Categorical		Female ON		Age ON		IMD ON					Intercept		Slope		Slope - intercept covariance
Controls
Model	Intercept	Slope	Intercept	Slope	Intercept	Slope	aBIC	aBIC		Intercept	95%CI	Intercept	95%CI	Intercept	95%CI	Slope	95%CI		Mean	95%CI	Mean	95%CI	Mean	95%CI
1	free	-	free	-	-	-	389428	389428		1.79	1.37, 2.21	0.56	0.53, 0.60	-	-	-	-		22.46	22.14, 22.77	0.14	0.13, 0.14	-0.02	-0.07, 0.03
2	free	-	free	-	free	-	389414	389424		1.77	1.35, 2.19	0.57	0.53, 0.60	-0.35	-0.51, -0.20	-	-		23.57	22.99, 24.15	0.14	0.13, 0.14	-0.02	-0.07, 0.03
3	free	-	free	-	free	free	389489	389440		1.77	1.35, 2.19	0.57	0.53, 0.60	-0.35	-0.51, -0.20	-0.00	-0.00, 0.00		23.57	22.99, 24.15	0.14	0.13, 0.15	-0.02	-0.07, 0.03
Cases
Model	Intercept	Slope	Intercept	Slope	Intercept	Slope	aBIC	aBIC		Intercept	95%CI	Intercept	95%CI	Intercept	95%CI	Slope	95%CI		Mean	95%CI	Mean	95%CI	Mean	95%CI
1	free	-	free	-	-	-	473197	473197		1.41	0.97, 1.85	0.36	0.33, 0.39	-	-	-	-		26.78	26.45, 27.11	0.251	0.25, 0.26	-0.642	-0.72, -0.57
2	free	-	free	-	free	-	473190	473208		1.39	0.95, 1.83	0.37	0.33, 0.40	-0.27	-0.48, -0.13	-	-		27.69	27.08, 28.29	0.251	0.25, 0.26	-0.639	-0.71, -0.56
3	free	-	free	-	free	free	473192	473223		1.39	0.95, 1.83	0.37	0.33, 0.40	-0.32	-0.48, -0.16	0.01	0.00, 0.01		27.79	27.18, 28.40	0.234	0.22, 0.25	-0.639	-0.71, -0.56
